# Supplementary material for: Combined FCS and PCH Analysis to Quantify Protein Dimerization in Living Cells
Source: Int J Mol Sci. 2021 Jul 7;22(14):7300. doi: 10.3390/ijms22147300 (PMC8307594; doi:10.3390/ijms22147300)
Supplement: Supplementary file 1 [file ijms-22-07300-s001.zip]

Archive with 1 entries (1 files):
- ijms-1255310-supplementary.pdf
